# Supplementary material for: Knockdown of Ecdysone-Induced Protein 93F Causes Abnormal Pupae and Adults in the Eggplant Lady Beetle
Source: Biology (Basel). 2022 Nov 9;11(11):1640. doi: 10.3390/biology11111640 (PMC9687827; doi:10.3390/biology11111640)
Supplement: Supplementary file 1 [file biology-11-01640-s001.zip]

Archive with 1 entries (1 files):
- biology-1950552-supplementary.pdf
